# Supplementary material for: Metformin, Empagliflozin, and Their Combination Modulate Ex-Vivo Macrophage Inflammatory Gene Expression
Source: Int J Mol Sci. 2023 Mar 1;24(5):4785. doi: 10.3390/ijms24054785 (PMC10003317; doi:10.3390/ijms24054785)
Supplement: Supplementary file 1 [file ijms-24-04785-s001.zip]

Archive with 1 entries (1 files):
- ijms-2115797-supplementary.pdf
